# Supplementary material for: Unrecognized Emergence of Chikungunya Virus during a Zika Virus Outbreak in Salvador, Brazil
Source: PLoS Negl Trop Dis. 2017 Jan 23;11(1):e0005334. doi: 10.1371/journal.pntd.0005334 (PMC5289630; doi:10.1371/journal.pntd.0005334)
Supplement: S1 Table — (XLSX) [file pntd.0005334.s002.xlsx]

## Sheet: Plan1
S1 Table. Frequency of Chikungunya detection by epidemiological week, Salvador, Brazil.
Epidemiological week	Year	Total tested for CHIKV	Total positive for CHIKV
45	2014	1	0
48	2014	1	0
49	2014	3	0
50	2014	2	0
51	2014	6	0
52	2014	9	0
1	2015	5	0
2	2015	2	0
3	2015	3	1
4	2015	6	0
5	2015	17	1
6	2015	7	1
7	2015	5	1
8	2015	5	2
9	2015	12	1
10	2015	6	1
11	2015	16	1
12	2015	23	2
13	2015	18	2
14	2015	48	1
15	2015	126	7
16	2015	143	8
17	2015	304	19
18	2015	355	10
19	2015	197	8
20	2015	236	5
21	2015	47	1
22	2015	15	0
23	2015	40	3
24	2015	35	7
25	2015	13	3
26	2015	35	8
27	2015	56	20
28	2015	47	8
29	2015	61	22
30	2015	40	27
31	2015	67	42
32	2015	31	20
33	2015	40	24
34	2015	44	25
35	2015	28	17
36	2015	19	13
37	2015	19	9
38	2015	28	15
39	2015	13	7
40	2015	21	9
41	2015	9	3
42	2015	15	5
43	2015	17	10
44	2015	4	2
45	2015	11	3
46	2015	10	4
47	2015	3	1
48	2015	6	1
49	2015	15	2
50	2015	16	1
51	2015	5	0
52	2015	9	2
1	2016	19	6
2	2016	36	13
3	2016	24	2
4	2016	19	2
5	2016	18	1
6	2016	12	3
7	2016	49	6
8	2016	40	11
9	2016	27	3
10	2016	31	2
11	2016	19	3
12	2016	12	3
13	2016	28	6
14	2016	22	8
15	2016	1	0
16	2016	4	2
